# Supplementary material for: Recurrent excitation between motoneurones propagates across segments and is purely glutamatergic
Source: PLoS Biol. 2018 Mar 14;16(3):e2003586. doi: 10.1371/journal.pbio.2003586 (PMC5851534; doi:10.1371/journal.pbio.2003586)
Supplement: S1 Data — (XLSX) [file pbio.2003586.s001.xlsx]

## Sheet: Fig. 1-Paired recordings
This table displays source data used for Figure 1 (mean unitary current, rise and decay time)
Cell Identity	Mean current(pA) including failures	20-80% rise time (ms)	Decay time constant (ms)	Distance from post-synaptic cell (micron)	Angle between synaptic pairs (degrees)	Age (days)
150702p1	-21.67	0.591629	2.14672	Not recorded	Not recorded	10
151028p1	-23.07	0.33698	1.502	Not recorded	Not recorded	10
160914p1	-18.05	1.35385	6.78479	Not recorded	Not recorded	14
160915p2	-44.6	0.575559	7.05711	Not recorded	Not recorded	8
160920p1	-42.6	0.474912	3.51839	130.1	90	6
160921p1	-16.7	2.23065	6.30644	63.9	180	7
160921p2	-124.8	0.447428	1.59551	98	90	7
170227p1	-22.3	1.52698	5.3816	131	61	8
170227p2	-10.9	0.45747	3.28408	161	39	8
170227p3	-105.9	0.69672	3.65488	97	131	8
170227p4	-29.4696	1.88603	4.19078	111	169	8
170227p5	-34.1894	0.976232	4.73614	121	154	8
170227p6	-49.5268	1.33017	3.96427	73	128	8
170228p1	-34.7853	0.54277	1.77984	80	155	9
170228p2	-62.6566	0.557928	3.61952	41	123	9
170228p3	-87.6151	0.585933	2.64436	130	109	9
170301p1	-21.345	0.64037	1.61944	78	43	10
170301p2	-56.1653	0.355385	1.25554	181	28	10

## Sheet: Fig. 2-Glu and nic antagonist
This table displays source data used for Figure 2 (Voltage or current clamp recording, glutamate or nicotinic antagonist, current or voltage amplitude of recurrent excitation before or after antagonists, latency and jitter))
Cell Identity	Nicotinic antagonists	glutamate antagonists	Current Clamp	voltage Clamp	Cell Resistance (Mohm)	mean rEPSC amplitude (pA)	Mean rEPSP amplitude (mV)	mean rEPSC amplitude nicotinic block (pA)	Mean rEPSP amplitude nicotinic block (mV)	mean rEPSC amplitude glutamate block (pA)	mean rEPSP amplitude glutamate block (pA)	Mean latency (ms)	Jitter (ms)	Age (days)
160707m1	YES	YES	NO	YES	29	104.571		109.714		0		1.4045	0.0777224	21
160707m2	NO	YES	YES	NO	94		7				0			21
160707m3	YES	YES	NO	YES	54	641.379		621.724		0		1.47182	0.0529723	21
160711m3	YES	YES	NO	YES	68	881.311		796.721		0		1.02273	0.016671	21
160714m3	YES	YES	NO	YES	25	2142.71		2227.12		0		0.84	0.0510213	24
160809m1	NO	YES	NO	YES	98	992.542				0				25
160809m2	NO	YES	YES	NO	22	2418.55				0		1.312	0.0109545	25
160816m1	YES	YES	YES	NO	76		3.2		3.09		0	2.12286	0.171714	16
160816m2	YES	YES	YES	NO	69		8		7.89474		0	1.82509	0.0476435	16
160818m2	NO	YES	NO	YES	47	278				0		3.09889	0.212821	21
160818m3	NO	YES	NO	YES	87	115.161				0		3.82222	0.564557	21
160926m1	NO	YES	NO	YES	11	3930.46				0		1.1487	0.0101374	18
160927m1	NO	YES	YES	NO	97		4.61379				0	0.711034	0.0181944	19
161003m1	NO	YES	NO	YES	82	194				0				19
161003m2	NO	YES	YES	NO	58		8.64706				0	1.28556	0.109295	19
161003m3	NO	YES	NO	YES	55	111	13.6667			0		1.22966	0.216902	19
161003m4	NO	YES	YES	NO	48		14.8881				0	0.805517	0.275883	19
161201m3	NO	YES	YES	YES	39	784.839	15.67			0		1.05111	0.111263	15
Cell Identity	Nicotinic antagonists	glutamate antagonists	Current Clamp	voltage Clamp	Cell Resistance (Mohm)	mean rEPSC amplitude (pA)	Mean rEPSP amplitude (mV)	mean rEPSC amplitude nicotinic block (pA)	Mean rEPSP amplitude nicotinic block (mV)	mean rEPSC amplitude glutamate block (pA)	mean rEPSP amplitude glutamate block (pA)	Mean latency (ms)	Jitter (ms)	Age (days)
160822m1	NO	YES	NO	YES	25	1580.34				0		1.76233	0.0537529	6
160822m2	NO	YES	NO	YES	24	3039				0		1.658	0.0181827	6
160822m3	NO	YES	NO	YES	33	1182				0		2.55077	0.134068	6
160823m1	NO	YES	NO	YES	74	3752				0		2.886	0.10637	7
160823m2	NO	YES	NO	YES	66	1746				0		1.8355	0.0480358	7
160823m3	NO	YES	NO	YES	45	1362				0				7
160830m2	NO	YES	NO	YES	37	1565				0		1.27854	0.0721651	9
160830m2	NO	YES	NO	YES	18	4998				0		1.27854	0.0721651	9
160830m3	NO	YES	NO	YES	16	4943				0		1.30833	0.0333188	9
160831m1	NO	YES	NO	YES	28	2663				0		1.41733	0.119509	10
160831m2	NO	YES	NO	YES	490	980				0				10
160831m3	NO	YES	NO	YES	16	1479.66				0		1.45	0.0618347	10
160908rm1	NO	YES	NO	YES	18	2275				0		1.73136	0.0511082	7
160908rm2	YES	YES	NO	YES	26	4950				0		1.20343	0.0507556	7
160908mm3	NO	YES	NO	YES	35	550				0		1.56848	0.106187	7
160908mm3	NO	YES	NO	YES	15	2405				0		1.35538	0.0589654	7

## Sheet: Fig. 3-Position vs current ctrl
This table displays source data used for Figure 3 with inhibition intact (position of cell with respect to stimulated ventral root, rEPSC and rEPSP size, motoneurone passive properties). Blank fields represent non-tested cells
Cell Identity	Stimulated root	Distance from L5-L6 border (micron)	Recorded cell within stimulated segment	Cell time constant (ms)	Cell resistance (Mohm)	Cell capacitance (pF)	rEPSC amplitude (pA)	rEPSP amplitude (mV)	Age (days)
170914m1	L4	-474.381	NO	11	45	244.444	168.966	1.76923	11
170914m2	L4	-360.523	NO	12.3	47	261.702	596.923	2.37632	11
170914m3	L4	-416.525	NO	6	21.5	279.07	1080	2.76923	11
170914m4	L4	-242.036	NO	3.8	9.5	400	1038.4	10.4348	11
170914m5	L4	-187.227	NO	3.3	22	153	487.059		11
170917m1	L5	835.839	NO	5.3	18.8	281.915	358.691	4.595	8
170917m2	L5	939.926	NO	6.3	17.9	351.955	144.9	1.92	8
170917m3	L5	788.787	NO	11.3	34	332.353	1177.3	12.8571	8
170917m4	L5	534.463	NO	7.5	23	326.087	1505.29	9.04615	8
170917m5	L5	512.63	NO	2.3	19.5	117.949	615	12.3077	8
170917m6	L5	393.595	NO	5.2	16.5	315.152	921.702	8	8
170917m7	L5	368.553	NO	6.1	17.5	348.571	2061.23	22.5882	8
170918m1	L4	-164.507	NO	5.8	14	414.286	1269.29	6.38462	9
170918m2	L4	-306.988	NO	7.1	34	208.824	286.216	3.38462	9
170918m3	L4	-470.237	NO	2.7	15	180	1003.71	13.4667	9
170918m4	L4	-263.241	NO	7.1	19	373.684	923.25	9.46154	9
170918m5	L4	-348.429	NO	5.4	13	415.385	4088.46	7.58519	9
170918m6	L4	-166.281	NO	8.8	26	338.462	672.955	9.08108	9
170918m7	L4	-17.7375	NO	5.4	17.5	308.571	746.053	13.322	9
170918m8	L4	-224.831	NO	4.5	12.9	348.837	1186.76	13.8387	9
170918m9	L4	-174.892	NO	4.5	9.5	473.684	2432.67	10.7671	9

## Sheet: Fig.3-Type-Position vs current 
		This table displays source data used for Figure 3 in the presence of strychnine and gabazine (position of cell with respect to stimulated ventral root, passive and active properties, rEPSC and rEPSP size, motoneurone type, latency and jitter). Blank fields represent non-tested cells
		Cell Identity	Stimulated root	Distance from L5-L6 border (micron)	Recorded cell within stimulated segment	Cell time constant (ms)	Cell resistance (Mohm)	Cell capacitance (pF)	Rheobase (pA)	rEPSC amplitude (pA)	rEPSP amplitude (mV)	Motoneurone type	Mean latency (ms)	Jitter (ms)	Age (days)
		161018m1	L5	885	NO	32	190	168.421	40	736.2	29.4	Unclassified			12
		161018m2	L5	347	YES	43	510	84.3137	25	45	11.4286	Delayed	2.254	0.361608	12
		161018m4	L5	-38	YES	11	49	224.49	400	2007	22.2	Immediate	1.1475	0.130792	12
		161102m1	L5	930	NO	10.1	56	180.357	500	1982.9	10.7273	Immediate	2.02	0.11514	10
		161102m3	L5	510	YES	8.7	32	271.875	1100	644.694	25.6286	Immediate	1.42444	0.153876	10
		161102m4	L5	750	YES	5.2	22	236.364	2100	1899.66	17.2208	Immediate			10
		161102m5	L5	1000	NO	5.4	23	234.783		2575	21.1765	Unclassified	1.72857	0.019518	10
		161102m6	L5	983	NO	7.5	87	86.2069	80	177.049	5.31148	Delayed	2.15	0.157368	10
		161102m7	L5	980	NO	5.04	23	219.13	1200	3034.43	19.875	Immediate	1.73167	0.0806602	10
		161102m8	L5	1420	NO	9	79	113.924		112	2.03077	Unclassified			10
		161102m9	L5	1415	NO	4.5	22	204.545	1100	1743	14.5455	Immediate	1.61	0.0517687	10
		161102m10	L5	1020	NO	4.2	25	168	900	707.213	17.4462	Delayed	1.52667	0.0734847	10
		161102m11	L5	1040	NO	5.56	33	168.485	1100	579.344	7.67647	Immediate	1.628	0.0402216	10
		161104m1	L5	1350	NO	3.1	23	134.783	1400	338.261	7.49589	Immediate	1.892	0.0756307	12
		161104m2	L5	1500	NO	2.6	13	200	1100	1462.76	28.6452	Immediate			12
		161104m3	L5	1320	NO	5.6	25	224	1400	770.769	16.3714	Delayed	1.58	0.02	12
		161104m4	L5	1410	NO	6.2	36	172.222	1800	437.419	13.3235	Immediate	1.68857	0.0527347	12
		161104m5	L5	1390	NO	7.2	45	160	400	305.714	12.0896	Delayed	1.915	0.114746	12
		161104m6	L5	910	NO	6.8	29	234.483	1500	1198.12	17.1818	Immediate	1.554	0.0822192	12
		161104m7	L5	620	YES	8.1	41	197.561	1100	877.714	20.75	Immediate	1.41143	0.111867	12
		170215m1	L5	163	YES	8.05239	16.4	490.999	1000	2846.67	19.5682	Immediate	1.5275	0.0143759	10
		170215m2	L5	241	YES	10.08	210	48		188.667		Unclassified			10
		170215m3	L5	376	YES	7.2	153	47.0588		35	1.16883	Unclassified			10
		170215m4	L5	935	NO	6.6	91	72.5275		128.308	5.13529	Unclassified			10
		170215m5	L5	1115	NO	13	40	325	500	938.108	22.3944	Immediate	2.28545	0.122993	10
		170215m6	L5	1192	NO	7.2	52	138.462		132.537	1.89474	Unclassified	3.80833	0.208101	10
		170216m1	L4	364	NO	10.74	21.12	508.523	1100	4292.65	23.4	Immediate	1.50857	0.0279455	10
		170216m2	L4	387	NO	4.12	11.78	349.745	2100	4485.21	25.1526	Immediate	1.276	0.00843274	10
		170216m3	L4	220	NO	3.645	13.5	270		3729.47	28.987	Unclassified	1.224	0.0654217	10
		170216m4	L4	62	NO	3.971	42	94.5476	300	227.619	4.35738	Delayed	1.8	0.139284	10
		170216m5	L4	600	NO	3.8	45	84.4444		87.7944	3.05455	Unclassified			10
		170216m6	L4	450	NO	3.5	15.81	221.379	2000	3211.76	23.175	Immediate			10
		170216m7	L4	850	YES	7.264	22.7	320		5455.08	27.1779	Unclassified	1.324	0.00843274	10
		170216m8	L4	640	NO	2.7	15	180		1337.05	18.2202	Unclassified			10
		170217m1	L4	582	NO	4.4	18.6	236.559	1000	1749.73	13.3973	Immediate	1.21556	0.0133333	11
		170217m2	L4	860	YES	3.4	25.2	134.921	1300	495.429	8.95	Delayed	1.792	0.103537	11
		170217m3	L4	710	NO	5.3	16.7	317.365	2600	2317.06	15.7941	Immediate	1.265	0.0640312	11
		170217m4	L4	760	NO	8.154	18.8	433.723	2000	1877.55	24.1397	Immediate			11
		170217m5	L4	901	YES	5.9	17.64	334.467	2000	1356	14.8462	Immediate	1.43667	0.0662319	11
		170217m6	L4	1008	YES	5.6	18.2	307.692	1500	1543.64	16.6875	Immediate	1.19	0.0209762	11
		170217m7	L4	970	YES	4.9	11.2	437.5	2300	4293.04	16.4167	Immediate	1.19778	0.0156347	11
		170217m8	L4	1370	YES	6.2	18.6	333.333		3592.5	14.2154	Unclassified	1.244	0.00894427	11
		170217m9	L4	800	YES	5.5	17.2	319.767	1400	2109.86	13.8358	Immediate	1.248	0.0178885	11

## Sheet: Fig. 5-Ca imaging intrasegment
This table displays source data used for Figure 5D (fluorescence signal for motoneurones within the stimulated segment)
Cord_ID	delta(F) / F Control	delta(F) / F +STR+GBZ	delta(F) / F +APV+NBQX
170320	11.687	100.842	1.32727
170320	22.2655	87.4797	3.94109
170320	6.74564	117.259	1.59957e-300
170320	12.9429	72.8757	1.26437e-300
170320	7.6942	89.1942	1.93158e-300
170320	4.11704	169.764	2.55319e-300
170320	12.6547	70.4684	1.61641
170320	14.0767	111.702	6.83049
170320	21.9202	90.4837	2.01342
170320	35.5384	136.425	2.91947
170320	16.6558	170.457	11.5414
170320	9.65546	89.579	4.68301
170320	20.1897	93.0234	9.80189
170320	20.2388	100.354	3.49815
170320	25.0459	170.124	12.5067
170320	20.1094	119.667	26.2103
170320	16.938	103.899	2.02717
170320	11.0043	92.7492	9.80572e-301
170320	12.8352	85.3139	9.49257e-301
170320	9.2419	108.203	1.52488e-300
170320	17.5135	87.9647	1.24759e-300
170320	10.0875	76.905	4.05339
170320	21.0436	84.258	1.67427
170320	16.9749	109.931	3.06459
170320	13.703	95.1719	3.94675
170320	8.67983	88.9981	8.20114e-301
170320	16.852	106.582	24.188
170320	13.0681	85.4477	1.84587
170320	12.8687	81.7948	3.81437
170320	7.42814	31.1244	2.46164
170320	9.69156	51.9698	3.17893
170320	10.5318	50.7207	2.51718
170320	9.76671	83.6003	4.16212
170320	14.8748	72.9201	4.11188
170320	4.37866	66.6492	4.25188
170320	9.38263	49.5542	4.27262
170320	4.65291	37.2249	0.903641
170320	6.18556	55.0455	8.68238e-301
170320	12.2733	72.8095	1.02042e-300
170320	7.06096	56.9564	9.56591e-301
170320	9.49312	25.0626	4.57695
170320	9.359	6.03311e-301	1.14525e-300
170320	3.31268	5.60871e-301	1.40419e-300
170320	9.40278	21.9913	3.00454
170320	3.49586	88.9041	1.31507e-300
170320	9.52976	84.4086	0.891999
170320	6.58938	62.0767	9.23283e-301
170320	13.0328	74.7369	3.77627
170320	7.42723	89.3124	2.24371
170320	23.5789	105.122	4.78942
170320	6.4759	74.0341	3.83265
170320	3.50896	98.3079	3.82053
170321	68.1321	196.744	53.4278
170321	81.6256	197.764	60.0547
170321	56.3818	226.938	40.9798
170321	49.2948	193.523	34.2984
170321	32.3894	210.226	27.9885
170321	87.0766	234.911	39.9424
170321	55.703	252.616	42.7424
170321	72.2617	200.817	44.1816
170321	45.7354	234.789	34.2866
170321	62.6591	271.326	32.7681
170321	46.1826	165.434	35.952
170321	53.7663	152.281	38.2465
170321	59.2171	210.108	29.1912
170321	59.0917	164.998	47.1391
170321	45.4969	224.708	52.3154
170321	99.3175	203.701	62.7965
170321	77.0911	168.658	63.311
170321	65.6184	126.744	54.1083
170321	58.6414	158.89	44.0938
170321	48.666	107.303	31.5693
170321	47.4783	154.108	29.5986
170321	41.9806	201.679	33.0512
170321	88.7847	224.498	67.9268
170321	78.0933	179.171	56.0337
170321	73.8913	132.499	52.7438
170321	76.1642	179.081	57.4353
170321	50.5126	134.293	33.5003
170321	42.846	160.002	32.0213
170321	41.5321	207.293	29.7628
170321	67.4404	275.871	46.9972
170321	69.8873	255.306	59.123
170321	52.6852	200.207	43.3418
170321	61.3207	185.073	40.2769
170321	72.0702	177.859	22.4513
170321	88.0699	219.036	61.9827
170321	96.7796	312.081	60.9737
170321	58.3827	260.911	43.2922
170321	64.3847	295.121	46.1092
170321	63.4717	229.086	34.4495
170321	59.7211	241.263	45.1393
170321	54.3186	176.471	36.2657
170321	58.0364	219.983	37.8434
170321	59.5733	305.997	50.6388
170321	52.4065	245.533	40.4892
170321	60.5117	253.353	50.1697
170321	63.1558	173.489	41.9711
170321	39.1026	154.026	31.0542
170321	49.1088	165.414	40.9734
170321	41.8337	157.428	41.6089
170321	57.4077	158.405	36.7096
170321	41.778	179.045	29.2886
170321	91.0062	232.433	52.3576
170321	48.0339	183.122	38.629
170321	52.079	177.204	39.1233
170321	56.8966	148.311	45.7559
170321	77.2356	276.374	33.1621
170321	49.8834	235.282	36.634
170321	71.5005	205.302	41.2587
170321	70.7512	252.994	25.4527
170321	39.8687	162.442	15.2126
170321	49.1991	167.044	12.4876
170321	51.4591	169.517	38.6521
170321	69.6401	216.149	53.9289
170321	38.6697	166.876	12.9571
170321	45.912	129.468	25.0118
170321	27.2255	154.79	13.1324
170321	35.7753	172.943	21.6397
170321	26.6699	183.414	3.56818
170321	24.7109	103.333	18.9388
170321	29.3646	143.078	20.9332
170321	30.0607	192.279	2.77081
170321	30.3072	93.6248	21.0326
170321	28.1245	144.165	23.7312
170321	17.6503	40.8528	3.10919
170321	30.666	55.6499	8.69054
170321	31.1413	103.228	10.7957
170321	24.1857	62.8671	7.6677
170321	28.263	92.5336	4.68338
170321	24.5292	34.3651	4.80393
170321	34.0729	100.925	5.42319
170321	24.4341	57.6124	9.61587
170418	12.9537	32.5176	2.55425
170418	18.9821	31.2364	13.7673
170418	5.69703	31.8745	7.82098
170418	8.14635	44.9311	5.2328
170418	19.3109	31.0628	8.6482
170418	17.8755	25.8647	13.3394
170418	59.7467	103.558	15.9519
170418	31.2301	74.8779	12.5782
170418	19.4969	37.4711	3.93563e-300
170418	7.75083	53.5743	2.66815
170418	17.7912	49.4384	2.91387
170418	8.70419	45.9575	4.59713
170418	12.8269	37.1977	1.62505
170419	27.4732	37.5459	12.9735
170419	20.7279	58.084	10.7582
170419	19.7555	68.9897	16.042
170419	15.3033	36.333	2.58613
170419	14.5973	36.1829	4.35657
170419	27.321	58.776	13.8247
170419	7.11931e-301	3.37593	8.22698e-301
170419	2.61349	14.7849	1.65343
170419	8.45089	29.4628	3.50514
170419	15.8942	42.5935	1.50997e-300
170419	6.12768	4.5918	7.18999e-301
170419	1.83435	19.8249	9.23299e-301
170419	6.74672	30.7284	1.16187e-300
170419	1.40756	8.53226	1.34146e-300
170419	1.17915e-300	22.9062	4.11922
170516	29.5478	77.5208	14.9083
170516	33.1609	93.5495	17.5343
170516	25.6266	90.4691	16.0087
170516	31.9718	64.2029	16.6555
170516	37.7188	112.757	18.3583
170516	24.1841	73.613	9.70414
170516	31.1015	66.0604	13.9498
170516	34.9375	102.945	21.1527
170516	33.5843	85.2336	14.0909
170516	36.8693	101.778	19.9082
170516	37.0314	127.954	25.1153
170516	64.2152	119.262	22.9107
170516	8.37536	43.0291	2.48891
170516	34.8442	109.119	19.0262
170516	59.2912	157.002	27.2128
170516	42.5044	95.8419	19.7805
170516	50.8114	126.503	25.8236
170516	24.4665	39.3259	20.1043
170516	100.982	143.177	39.2134
170516	57.2388	100.865	35.6882
170516	55.3552	85.71	34.5223
170516	48.4564	128.36	24.6991
170516	60.3702	152.36	28.893
170516	43.9839	125.722	27.0808
170516	32.8986	66.0243	15.2422
170516	40.6366	115.72	17.0722
170516	54.9464	104.111	26.1436
170516	47.0751	117.263	28.5341
170516	11.7691	87.0872	12.3664
170516	11.8868	20.4439	8.97837
170516	30.611	88.4811	18.61
170516	62.6071	167.242	32.049
170516	45.2272	87.8083	36.8785
170516	41.3499	125.863	32.9256
170516	25.1293	54.5765	20.5527
170516	60.935	150.841	33.9135
170516	12.3397	45.8299	7.3509
170516	28.2637	86.792	13.9629
170516	38.1319	121.914	24.384
170516	35.8331	123.222	20.1214
170516	63.465	134.202	32.7578
170516	9.46109	35.5558	5.96873
170516	26.4122	91.131	18.1319
170516	54.7502	155.06	32.1642
170516	35.3114	140.963	28.3681
170516	21.7167	84.805	14.8748
170516	29.9798	115.499	4.61768
170516	15.9661	50.6047	8.59102
170516	43.6906	106.698	25.0507
170516	46.7757	141.684	36.0761
170516	33.7457	106.09	19.023

## Sheet: Fig. 5-Ca imaging intersegment
This table displays source data used for Figure 5D (fluorescence signal for motoneurones within the stimulated segment)
Cord_ID	delta(F) / F Control	delta(F) / F +STR+GBZ	delta(F) / F +APV+NBQX
170320	6.25604	81.8468	5.19139
170320	10.0289	80.8725	1.45974
170320	2.94442	93.0691	1.87631e-300
170320	2.73714	71.6257	0.840799
170320	6.44969	42.3562	1.19197e-300
170320	15.6321	88.0292	4.38264
170320	3.71132	150.236	1.78182
170320	12.2534	178.052	6.14244
170320	3.06874	94.0685	0.87196
170320	5.35336	53.5963	1.90782e-300
170320	13.4193	142.469	6.18311
170320	13.5985	73.2885	7.27758
170320	12.3826	50.5729	2.83446
170320	7.60059	125.64	2.1533e-300
170320	4.25747	55.5152	3.39446
170320	3.27188	107.55	2.14999
170320	3.78927	37.971	2.94446
170320	2.52666e-300	79.6546	2.66551
170320	2.46671	125.558	2.01071
170320	4.76565	91.3099	3.07958
170320	2.35827	74.5609	1.30228e-300
170320	5.8989	40.4168	1.54685e-300
170320	7.97751	36.2687	1.2578e-300
170320	3.26281	42.6285	2.15168
170320	5.04605	36.0995	9.02173e-301
170320	3.89763	41.6426	1.07088e-300
170320	5.10777e-300	35.943	3.31456
170320	3.94127	47.5007	1.66714e-300
170320	3.7821	91.0795	0.422192
170320	32.1809	152.592	1.99632e-300
170320	3.51485e-300	50.6395	1.22782e-300
170320	22.016	93.4177	1.19131e-300
170320	9.80149	100.061	1.90179e-300
170320	17.9292	54.9343	1.23297e-300
170320	18.6802	96.7273	1.81144e-300
170320	39.0543	103.157	1.22108e-300
170320	3.65873	105.529	1.39275e-300
170320	14.3784	41.0235	12.1388
170320	12.0632	104.541	3.61348
170320	14.9431	42.4682	6.1187e-301
170320	20.2396	37.1839	6.34761e-301
170320	10.9519	75.3973	4.52982
170320	13.2429	92.4935	12.9472
170320	10.0748	67.2963	9.73296
170320	14.3515	125.073	2.48815
170320	16.9262	55.1393	12.4657
170320	21.9429	40.3374	5.9157
170320	6.94721	59.767	1.24903e-300
170320	10.1052	62.5283	1.23777e-300
170320	12.9727	66.2819	2.17965
170320	9.742	56.1865	1.70413
170320	13.0095	85.7282	7.56136
170320	11.2944	63.6335	5.16546
170320	7.74416	68.6333	1.07625
170320	8.84109	62.2987	5.68845
170321	16.4377	87.4205	2.68924
170321	15.4032	79.0925	4.81832
170321	18.9749	77.423	3.23182
170321	23.5744	95.253	6.50681
170321	13.6882	148.111	1.99484
170321	13.028	76.0848	2.69496
170321	16.8828	117.022	6.22285
170321	27.1203	106.254	2.20765
170321	14.5238	139.708	2.3417
170321	12.7717	67.3022	2.37528
170321	18.7216	122.846	11.3924
170321	28.9149	132.715	4.96001
170321	5.62828	34.0288	3.52214
170321	18.7429	76.5153	7.90786
170321	19.9382	71.6351	11.1062
170321	11.7958	136.93	1.38918
170321	18.8661	76.7015	2.85772
170321	23.4791	132.413	10.8498
170321	32.7683	98.9345	2.99058
170321	20.4638	74.9913	2.88457
170321	22.611	92.5721	15.1995
170321	42.2419	140.799	19.4821
170321	9.28061	43.1713	4.48997
170321	31.9485	89.7325	10.7976
170321	35.8667	121.171	13.7281
170321	12.0214	71.4531	6.80446
170321	25.8648	101.793	8.50879
170321	19.9015	64.7773	9.32702
170321	22.5868	95.2173	15.4667
170321	15.7993	79.9623	9.52767
170321	19.9244	83.7103	5.79565
170321	28.0845	82.4844	13.6837
170321	11.7625	52.2221	2.8618
170321	73.5694	114.775	34.8044
170321	39.6096	156.715	21.6937
170321	13.0172	63.0964	2.41232
170321	27.6131	126.882	10.819
170321	4.11161	106.621	3.41799
170321	30.786	126.952	14.2084
170321	26.4298	140.838	6.91141
170321	27.6603	93.2616	5.3507
170321	17.2331	90.4222	9.38817
170321	12.2762	80.2086	2.76261
170321	22.7727	86.4437	3.90126
170321	18.4294	99.9423	13.4109
170321	69.4149	174.178	25.6113
170321	16.2902	88.1597	7.1881
170321	62.0741	171.668	26.6253
170321	47.2927	92.101	13.6339
170321	83.4295	138.269	4.34
170321	5.23006	59.6799	1.53738e-300
170321	16.7811	87.1286	6.97263
170321	16.6176	86.8931	6.37077
170321	75.1763	155.195	22.0975
170321	39.2344	117.673	9.71361
170321	103.47	161.027	1.66359
170321	68.118	116.109	3.73632
170321	22.0551	105.337	10.7253
170321	29.5252	132.911	10.1567
170321	57.5907	172.679	5.17217
170321	17.5074	102.584	5.78093
170321	40.2241	203.463	5.28756
170321	34.8088	137.545	13.025
170321	25.9768	112.426	15.47
170321	21.9372	106.699	4.25843
170321	9.01597	48.3389	2.45882
170321	27.8723	153.578	11.8691
170321	6.64444	41.4281	9.8498e-301
170321	22.6554	50.4109	2.16646e-300
170321	3.34671	45.1612	0.656019
170321	4.36041	27.4415	1.11704e-300
170321	6.77411	45.8193	1.8331
170418	1.50772e-300	8.02525	2.42339
170418	6.67879	19.4931	2.04694
170418	16.1279	58.471	0.872143
170418	50.3012	58.4639	18.2445
170418	4.37761	54.1681	1.67807e-300
170418	38.3845	99.2512	22.4435
170418	14.6192	48.6864	2.03373
170418	29.5159	72.7031	3.31509
170418	9.18658	90.9584	14.3361
170418	21.3267	57.8695	6.48715
170418	26.3436	66.263	2.468e-300
170418	9.57371	47.2796	2.73336
170418	12.6926	28.7485	2.4621e-300
170418	5.20321	42.0848	1.96137
170418	2.48137	16.7285	1.58315e-300
170418	12.0169	29.8574	1.48791
170418	11.6155	15.0131	1.90811e-300
170418	2.8099	26.3679	1.65901
170418	15.5683	32.5161	6.94241
170418	21.0402	63.8925	5.44602
170418	4.34685	20.2923	2.34971e-300
170419	1.005e-300	8.30186	1.92138e-300
170419	1.90858	2.24344	1.61499e-300
170419	6.34072	2.36956e-300	2.85036e-300
170419	1.49343e-300	2.91051	2.29331e-300
170419	4.18883	4.0758	1.95221e-300
170419	6.27708	3.37693	1.42414e-300
170419	1.62964	25.0289	1.03025
170419	0.84564	13.9387	2.39234
170419	3.03047	12.1135	3.41145e-300
170419	2.56742	18.876	2.18034e-300
170419	1.5659e-300	16.3369	2.4593e-300
170419	1.02692e-300	14.203	1.46894e-300
170419	2.99031	18.4658	3.70077e-300
170419	6.90322	19.5821	3.81976e-300
170419	1.94877	36.6851	1.34736e-300
170419	10.3181	13.6513	7.22102
170419	1.98924e-300	16.4218	3.03264e-300
170419	1.3969e-300	6.53903	1.84509e-300
170516	23.3934	69.394	1.8452e-300
170516	31.8779	86.1962	9.59797
170516	13.9658	65.4193	9.58045
170516	13.4215	83.4182	2.31702
170516	27.1881	104.137	8.77896
170516	19.0134	73.9564	8.17175
170516	28.6379	91.8756	8.20666
170516	15.7313	42.2944	2.126
170516	6.28699	17.2674	2.9614
170516	19.3422	98.0922	11.6477
170516	18.1616	44.2361	5.21697
170516	6.84631	21.4132	3.71813
170516	18.6056	84.5646	9.03505
170516	20.515	60.8003	3.44318
170516	23.1405	95.311	6.94285
170516	48.146	103.196	8.17363
170516	22.515	97.998	13.2621
170516	8.20561	81.3134	15.4642
170516	18.454	109.439	1.38785
170516	8.29139	27.7652	2.69691
170516	28.521	89.8173	18.3038
170516	3.79631	44.3691	1.78676e-300
170516	12.943	56.3342	1.81058e-300
170516	10.5006	32.7228	5.48043
170516	18.1157	98.6401	22.8643
170516	19.9266	63.9996	2.09828
170516	8.54741	33.4036	1.97804
170516	29.1513	62.7862	9.23672
170516	18.195	42.9766	7.50594
170516	12.0932	52.3163	1.04441
170516	28.9146	75.9331	12.4189
170516	14.8623	46.0309	9.22513
170516	12.862	59.6285	1.13649e-300
170516	12.7851	58.9748	7.92312
170516	5.31159	65.4792	3.32101
170516	16.9506	83.9421	6.75328
170516	16.3058	62.4412	1.957e-300
170516	23.2826	135.067	2.28269e-300
170516	22.0135	87.664	8.61515
170516	32.7908	115.337	13.0167
170516	15.8798	76.4302	1.69175
170516	21.644	109.259	1.38498e-300
170516	29.4021	84.1987	9.85888
170516	38.9547	110.039	11.2203
170516	39.4838	101.823	6.93136
170516	22.9896	141.312	2.38089e-300
170516	37.3654	98.6579	11.626
170516	4.11899	48.2068	8.49607
170516	23.0925	136.279	2.20355e-300
170516	11.3923	43.7528	5.17817
170516	32.2877	79.8895	13.132
170516	34.0479	76.1064	6.15677
170516	16.3626	65.434	11.0477
170516	9.65715	68.8973	8.76114e-301
170516	19.538	38.4079	1.72327
170516	17.8721	47.5505	9.74684e-301
170516	4.64586	35.8342	1.77639
170516	35.1327	86.1743	9.4473
170516	8.62284	20.344	1.01483e-300
170516	9.62491	73.5592	1.43147
170516	8.36626	56.3193	2.51925e-300
170516	18.0978	35.7766	1.07594e-300
170516	19.366	46.1783	5.77691
170516	15.073	52.7087	5.09398
170516	17.4899	92.6146	6.32947
170516	10.6782	111.999	1.99451
170516	21.8258	102.991	3.91188
170516	22.9988	63.1082	1.99672
170516	9.01945	44.6111	2.2485
170516	8.15295	25.7223	1.65935
170516	11.6231	52.6029	1.21931
170516	29.5505	132.332	6.2667
170516	15.7457	73.3995	6.91661
170516	15.2871	65.2875	4.50211
170516	15.1816	65.4519	2.77413
170516	10.1069	61.4714	1.02288e-300
170516	10.6863	46.238	4.6638
170516	8.12856	53.944	1.66743
170516	3.60139	24.6459	2.23013e-300
170516	2.62409	30.7159	0.644074
170516	5.39305	36.2351	1.24167e-300
170516	2.55213	35.4358	1.91488e-300
170516	7.62186	110.517	0.923066
